# Supplementary material for: A primate grammar enabling incremental processing
Source: iScience. 2025 Mar 20;28(4):112229. doi: 10.1016/j.isci.2025.112229 (PMC12003008; doi:10.1016/j.isci.2025.112229)
Supplement: Table S3. Conditional distribution, probability, entropy, and prediction accuracy values for each possible branch of the trie, related to Figure 2 [file mmc2.xlsx]

## Sheet: Feuille 1
Level	Sequence i	Pr(Y=E|i)	Pr(Y=L|i)	Pr(Y=T|i)	Pr(i)	H(i)	J(i)
0		0.333	0.333	0.333	1.000	1.000	0.333
1	A	0.721	0.060	0.220	0.403	0.671	0.721
1	B	0.072	0.518	0.410	0.597	0.815	0.518
2	AA	0.696	0.068	0.237	0.356	0.706	0.696
2	AB	0.910	0.000	0.090	0.047	0.275	0.910
2	BA	0.072	0.518	0.410	0.597	0.815	0.518
3	AAØ	0.000	0.322	0.678	0.006	0.572	0.678
3	AAA	0.708	0.063	0.229	0.350	0.688	0.708
3	ABA	0.910	0.000	0.090	0.047	0.275	0.910
3	BAØ	0.151	0.774	0.075	0.283	0.617	0.774
3	BAA	0.000	0.127	0.873	0.237	0.347	0.873
3	BAB	0.000	0.781	0.219	0.077	0.478	0.781
4	AAØØ	0.000	0.322	0.678	0.006	0.572	0.678
4	AAAØ	0.766	0.045	0.189	0.045	0.600	0.766
4	AAAA	0.697	0.064	0.239	0.282	0.701	0.697
4	AAAB	0.733	0.086	0.181	0.023	0.681	0.733
4	ABAØ	1.000	0.000	0.000	0.034	0.000	1.000
4	ABAB	0.669	0.000	0.331	0.013	0.578	0.669
4	BAØØ	0.151	0.774	0.075	0.283	0.617	0.774
4	BAAØ	0.000	0.246	0.754	0.106	0.507	0.754
4	BAAA	0.000	0.032	0.968	0.126	0.128	0.968
4	BAAB	0.000	0.000	1.000	0.004	0.000	1.000
4	BABA	0.000	0.781	0.219	0.077	0.478	0.781
5	AAØØØ	0.000	0.322	0.678	0.006	0.572	0.678
5	AAAØØ	0.766	0.045	0.189	0.045	0.600	0.766
5	AAAAØ	0.621	0.073	0.306	0.028	0.773	0.621
5	AAAAA	0.685	0.057	0.258	0.212	0.703	0.685
5	AAAAB	0.806	0.095	0.099	0.042	0.570	0.806
5	AAABA	0.733	0.086	0.181	0.023	0.681	0.733
5	ABAØØ	1.000	0.000	0.000	0.034	0.000	1.000
5	ABABA	0.669	0.000	0.331	0.013	0.578	0.669
5	BAØØØ	0.151	0.774	0.075	0.283	0.617	0.774
5	BAAØØ	0.000	0.246	0.754	0.106	0.507	0.754
5	BAAAØ	0.000	0.029	0.971	0.070	0.119	0.971
5	BAAAA	0.000	0.035	0.965	0.057	0.139	0.965
5	BAABA	0.000	0.000	1.000	0.004	0.000	1.000
5	BABAØ	0.000	0.769	0.231	0.037	0.492	0.769
5	BABAA	0.000	0.704	0.296	0.014	0.553	0.704
5	BABAB	0.000	0.840	0.160	0.026	0.401	0.840
6	AAØØØØ	0.000	0.322	0.678	0.006	0.572	0.678
6	AAAØØØ	0.766	0.045	0.189	0.045	0.600	0.766
6	AAAAØØ	0.621	0.073	0.306	0.028	0.773	0.621
6	AAAAAØ	0.669	0.000	0.331	0.026	0.578	0.669
6	AAAAAA	0.711	0.056	0.234	0.180	0.677	0.711
6	AAAAAB	0.000	0.322	0.678	0.006	0.572	0.678
6	AAAABA	0.806	0.095	0.099	0.042	0.570	0.806
6	AAABAØ	0.810	0.190	0.000	0.011	0.443	0.810
6	AAABAA	0.000	0.000	1.000	0.004	0.000	1.000
6	AAABAB	1.000	0.000	0.000	0.009	0.000	1.000
6	ABAØØØ	1.000	0.000	0.000	0.034	0.000	1.000
6	ABABAØ	0.000	0.000	1.000	0.004	0.000	1.000
6	ABABAA	1.000	0.000	0.000	0.009	0.000	1.000
6	BAØØØØ	0.151	0.774	0.075	0.283	0.617	0.774
6	BAAØØØ	0.000	0.246	0.754	0.106	0.507	0.754
6	BAAAØØ	0.000	0.029	0.971	0.070	0.119	0.971
6	BAAAAØ	0.000	0.000	1.000	0.004	0.000	1.000
6	BAAAAA	0.000	0.038	0.962	0.053	0.147	0.962
6	BAABAA	0.000	0.000	1.000	0.004	0.000	1.000
6	BABAØØ	0.000	0.769	0.231	0.037	0.492	0.769
6	BABAAØ	0.000	0.704	0.296	0.014	0.553	0.704
6	BABABA	0.000	0.840	0.160	0.026	0.401	0.840
7	AAØØØØØ	0.000	0.322	0.678	0.006	0.572	0.678
7	AAAØØØØ	0.766	0.045	0.189	0.045	0.600	0.766
7	AAAAØØØ	0.621	0.073	0.306	0.028	0.773	0.621
7	AAAAAØØ	0.669	0.000	0.331	0.026	0.578	0.669
7	AAAAAAØ	0.802	0.000	0.198	0.021	0.453	0.802
7	AAAAAAA	0.682	0.073	0.245	0.138	0.725	0.682
7	AAAAAAB	0.802	0.000	0.198	0.021	0.453	0.802
7	AAAAABA	0.000	0.322	0.678	0.006	0.572	0.678
7	AAAABAØ	0.865	0.135	0.000	0.030	0.361	0.865
7	AAAABAA	0.669	0.000	0.331	0.013	0.578	0.669
7	AAABAØØ	0.810	0.190	0.000	0.011	0.443	0.810
7	AAABAAA	0.000	0.000	1.000	0.004	0.000	1.000
7	AAABABA	1.000	0.000	0.000	0.009	0.000	1.000
7	ABAØØØØ	1.000	0.000	0.000	0.034	0.000	1.000
7	ABABAØØ	0.000	0.000	1.000	0.004	0.000	1.000
7	ABABAAA	1.000	0.000	0.000	0.009	0.000	1.000
7	BAØØØØØ	0.151	0.774	0.075	0.283	0.617	0.774
7	BAAØØØØ	0.000	0.246	0.754	0.106	0.507	0.754
7	BAAAØØØ	0.000	0.029	0.971	0.070	0.119	0.971
7	BAAAAØØ	0.000	0.000	1.000	0.004	0.000	1.000
7	BAAAAAØ	0.000	0.087	0.913	0.023	0.269	0.913
7	BAAAAAA	0.000	0.000	1.000	0.025	0.000	1.000
7	BAAAAAB	0.000	0.000	1.000	0.004	0.000	1.000
7	BAABAAA	0.000	0.000	1.000	0.004	0.000	1.000
7	BABAØØØ	0.000	0.769	0.231	0.037	0.492	0.769
7	BABAAØØ	0.000	0.704	0.296	0.014	0.553	0.704
7	BABABAØ	0.000	0.811	0.189	0.022	0.442	0.811
7	BABABAA	0.000	1.000	0.000	0.002	0.000	1.000
7	BABABAB	0.000	1.000	0.000	0.002	0.000	1.000
8	AAØØØØØØ	0.000	0.322	0.678	0.006	0.572	0.678
8	AAAØØØØØ	0.766	0.045	0.189	0.045	0.600	0.766
8	AAAAØØØØ	0.621	0.073	0.306	0.028	0.773	0.621
8	AAAAAØØØ	0.669	0.000	0.331	0.026	0.578	0.669
8	AAAAAAØØ	0.802	0.000	0.198	0.021	0.453	0.802
8	AAAAAAAØ	0.000	0.488	0.512	0.008	0.631	0.512
8	AAAAAAAA	0.776	0.050	0.174	0.121	0.592	0.776
8	AAAAAAAB	0.000	0.000	1.000	0.008	0.000	1.000
8	AAAAAABA	0.802	0.000	0.198	0.021	0.453	0.802
8	AAAAABAØ	0.000	1.000	0.000	0.002	0.000	1.000
8	AAAAABAA	0.000	0.000	1.000	0.004	0.000	1.000
8	AAAABAØØ	0.865	0.135	0.000	0.030	0.361	0.865
8	AAAABAAØ	0.669	0.000	0.331	0.013	0.578	0.669
8	AAABAØØØ	0.810	0.190	0.000	0.011	0.443	0.810
8	AAABAAAA	0.000	0.000	1.000	0.004	0.000	1.000
8	AAABABAØ	1.000	0.000	0.000	0.009	0.000	1.000
8	ABAØØØØØ	1.000	0.000	0.000	0.034	0.000	1.000
8	ABABAØØØ	0.000	0.000	1.000	0.004	0.000	1.000
8	ABABAAAA	1.000	0.000	0.000	0.009	0.000	1.000
8	BAØØØØØØ	0.151	0.774	0.075	0.283	0.617	0.774
8	BAAØØØØØ	0.000	0.246	0.754	0.106	0.507	0.754
8	BAAAØØØØ	0.000	0.029	0.971	0.070	0.119	0.971
8	BAAAAØØØ	0.000	0.000	1.000	0.004	0.000	1.000
8	BAAAAAØØ	0.000	0.087	0.913	0.023	0.269	0.913
8	BAAAAAAØ	0.000	0.000	1.000	0.008	0.000	1.000
8	BAAAAAAA	0.000	0.000	1.000	0.017	0.000	1.000
8	BAAAAABA	0.000	0.000	1.000	0.004	0.000	1.000
8	BAABAAAA	0.000	0.000	1.000	0.004	0.000	1.000
8	BABAØØØØ	0.000	0.769	0.231	0.037	0.492	0.769
8	BABAAØØØ	0.000	0.704	0.296	0.014	0.553	0.704
8	BABABAØØ	0.000	0.811	0.189	0.022	0.442	0.811
8	BABABAAØ	0.000	1.000	0.000	0.002	0.000	1.000
8	BABABABA	0.000	1.000	0.000	0.002	0.000	1.000
9	AAØØØØØØØ	0.000	0.322	0.678	0.006	0.572	0.678
9	AAAØØØØØØ	0.766	0.045	0.189	0.045	0.600	0.766
9	AAAAØØØØØ	0.621	0.073	0.306	0.028	0.773	0.621
9	AAAAAØØØØ	0.669	0.000	0.331	0.026	0.578	0.669
9	AAAAAAØØØ	0.802	0.000	0.198	0.021	0.453	0.802
9	AAAAAAAØØ	0.000	0.488	0.512	0.008	0.631	0.512
9	AAAAAAAAØ	0.503	0.000	0.497	0.017	0.631	0.503
9	AAAAAAAAA	0.821	0.058	0.122	0.104	0.531	0.821
9	AAAAAAABA	0.000	0.000	1.000	0.008	0.000	1.000
9	AAAAAABAØ	0.802	0.000	0.198	0.021	0.453	0.802
9	AAAAABAØØ	0.000	1.000	0.000	0.002	0.000	1.000
9	AAAAABAAA	0.000	0.000	1.000	0.004	0.000	1.000
9	AAAABAØØØ	0.865	0.135	0.000	0.030	0.361	0.865
9	AAAABAAØØ	0.669	0.000	0.331	0.013	0.578	0.669
9	AAABAØØØØ	0.810	0.190	0.000	0.011	0.443	0.810
9	AAABAAAAA	0.000	0.000	1.000	0.004	0.000	1.000
9	AAABABAØØ	1.000	0.000	0.000	0.009	0.000	1.000
9	ABAØØØØØØ	1.000	0.000	0.000	0.034	0.000	1.000
9	ABABAØØØØ	0.000	0.000	1.000	0.004	0.000	1.000
9	ABABAAAAA	1.000	0.000	0.000	0.009	0.000	1.000
9	BAØØØØØØØ	0.151	0.774	0.075	0.283	0.617	0.774
9	BAAØØØØØØ	0.000	0.246	0.754	0.106	0.507	0.754
9	BAAAØØØØØ	0.000	0.029	0.971	0.070	0.119	0.971
9	BAAAAØØØØ	0.000	0.000	1.000	0.004	0.000	1.000
9	BAAAAAØØØ	0.000	0.087	0.913	0.023	0.269	0.913
9	BAAAAAAØØ	0.000	0.000	1.000	0.008	0.000	1.000
9	BAAAAAAAØ	0.000	0.000	1.000	0.004	0.000	1.000
9	BAAAAAAAA	0.000	0.000	1.000	0.013	0.000	1.000
9	BAAAAABAA	0.000	0.000	1.000	0.004	0.000	1.000
9	BAABAAAAB	0.000	0.000	1.000	0.004	0.000	1.000
9	BABAØØØØØ	0.000	0.769	0.231	0.037	0.492	0.769
9	BABAAØØØØ	0.000	0.704	0.296	0.014	0.553	0.704
9	BABABAØØØ	0.000	0.811	0.189	0.022	0.442	0.811
9	BABABAAØØ	0.000	1.000	0.000	0.002	0.000	1.000
9	BABABABAØ	0.000	1.000	0.000	0.002	0.000	1.000
10	AAØØØØØØØØ	0.000	0.322	0.678	0.006	0.572	0.678
10	AAAØØØØØØØ	0.766	0.045	0.189	0.045	0.600	0.766
10	AAAAØØØØØØ	0.621	0.073	0.306	0.028	0.773	0.621
10	AAAAAØØØØØ	0.669	0.000	0.331	0.026	0.578	0.669
10	AAAAAAØØØØ	0.802	0.000	0.198	0.021	0.453	0.802
10	AAAAAAAØØØ	0.000	0.488	0.512	0.008	0.631	0.512
10	AAAAAAAAØØ	0.503	0.000	0.497	0.017	0.631	0.503
10	AAAAAAAAAØ	0.669	0.000	0.331	0.013	0.578	0.669
10	AAAAAAAAAA	0.834	0.098	0.069	0.062	0.513	0.834
10	AAAAAAAAAB	0.859	0.000	0.141	0.030	0.371	0.859
10	AAAAAAABAØ	0.000	0.000	1.000	0.004	0.000	1.000
10	AAAAAAABAA	0.000	0.000	1.000	0.004	0.000	1.000
10	AAAAAABAØØ	0.802	0.000	0.198	0.021	0.453	0.802
10	AAAAABAØØØ	0.000	1.000	0.000	0.002	0.000	1.000
10	AAAAABAAAA	0.000	0.000	1.000	0.004	0.000	1.000
10	AAAABAØØØØ	0.865	0.135	0.000	0.030	0.361	0.865
10	AAAABAAØØØ	0.669	0.000	0.331	0.013	0.578	0.669
10	AAABAØØØØØ	0.810	0.190	0.000	0.011	0.443	0.810
10	AAABAAAAAA	0.000	0.000	1.000	0.004	0.000	1.000
10	AAABABAØØØ	1.000	0.000	0.000	0.009	0.000	1.000
10	ABAØØØØØØØ	1.000	0.000	0.000	0.034	0.000	1.000
10	ABABAØØØØØ	0.000	0.000	1.000	0.004	0.000	1.000
10	ABABAAAAAØ	1.000	0.000	0.000	0.009	0.000	1.000
10	BAØØØØØØØØ	0.151	0.774	0.075	0.283	0.617	0.774
10	BAAØØØØØØØ	0.000	0.246	0.754	0.106	0.507	0.754
10	BAAAØØØØØØ	0.000	0.029	0.971	0.070	0.119	0.971
10	BAAAAØØØØØ	0.000	0.000	1.000	0.004	0.000	1.000
10	BAAAAAØØØØ	0.000	0.087	0.913	0.023	0.269	0.913
10	BAAAAAAØØØ	0.000	0.000	1.000	0.008	0.000	1.000
10	BAAAAAAAØØ	0.000	0.000	1.000	0.004	0.000	1.000
10	BAAAAAAAAØ	0.000	0.000	1.000	0.004	0.000	1.000
10	BAAAAAAAAA	0.000	0.000	1.000	0.008	0.000	1.000
10	BAAAAABAAA	0.000	0.000	1.000	0.004	0.000	1.000
10	BAABAAAABA	0.000	0.000	1.000	0.004	0.000	1.000
10	BABAØØØØØØ	0.000	0.769	0.231	0.037	0.492	0.769
10	BABAAØØØØØ	0.000	0.704	0.296	0.014	0.553	0.704
10	BABABAØØØØ	0.000	0.811	0.189	0.022	0.442	0.811
10	BABABAAØØØ	0.000	1.000	0.000	0.002	0.000	1.000
10	BABABABAØØ	0.000	1.000	0.000	0.002	0.000	1.000
11	AAØØØØØØØØØ	0.000	0.322	0.678	0.006	0.572	0.678
11	AAAØØØØØØØØ	0.766	0.045	0.189	0.045	0.600	0.766
11	AAAAØØØØØØØ	0.621	0.073	0.306	0.028	0.773	0.621
11	AAAAAØØØØØØ	0.669	0.000	0.331	0.026	0.578	0.669
11	AAAAAAØØØØØ	0.802	0.000	0.198	0.021	0.453	0.802
11	AAAAAAAØØØØ	0.000	0.488	0.512	0.008	0.631	0.512
11	AAAAAAAAØØØ	0.503	0.000	0.497	0.017	0.631	0.503
11	AAAAAAAAAØØ	0.669	0.000	0.331	0.013	0.578	0.669
11	AAAAAAAAAAA	0.807	0.114	0.080	0.053	0.566	0.807
11	AAAAAAAAAAB	1.000	0.000	0.000	0.009	0.000	1.000
11	AAAAAAAAABA	0.859	0.000	0.141	0.030	0.371	0.859
11	AAAAAAABAØØ	0.000	0.000	1.000	0.004	0.000	1.000
11	AAAAAAABAAØ	0.000	0.000	1.000	0.004	0.000	1.000
11	AAAAAABAØØØ	0.802	0.000	0.198	0.021	0.453	0.802
11	AAAAABAØØØØ	0.000	1.000	0.000	0.002	0.000	1.000
11	AAAAABAAAAØ	0.000	0.000	1.000	0.004	0.000	1.000
11	AAAABAØØØØØ	0.865	0.135	0.000	0.030	0.361	0.865
11	AAAABAAØØØØ	0.669	0.000	0.331	0.013	0.578	0.669
11	AAABAØØØØØØ	0.810	0.190	0.000	0.011	0.443	0.810
11	AAABAAAAAAA	0.000	0.000	1.000	0.004	0.000	1.000
11	AAABABAØØØØ	1.000	0.000	0.000	0.009	0.000	1.000
11	ABAØØØØØØØØ	1.000	0.000	0.000	0.034	0.000	1.000
11	ABABAØØØØØØ	0.000	0.000	1.000	0.004	0.000	1.000
11	ABABAAAAAØØ	1.000	0.000	0.000	0.009	0.000	1.000
11	BAØØØØØØØØØ	0.151	0.774	0.075	0.283	0.617	0.774
11	BAAØØØØØØØØ	0.000	0.246	0.754	0.106	0.507	0.754
11	BAAAØØØØØØØ	0.000	0.029	0.971	0.070	0.119	0.971
11	BAAAAØØØØØØ	0.000	0.000	1.000	0.004	0.000	1.000
11	BAAAAAØØØØØ	0.000	0.087	0.913	0.023	0.269	0.913
11	BAAAAAAØØØØ	0.000	0.000	1.000	0.008	0.000	1.000
11	BAAAAAAAØØØ	0.000	0.000	1.000	0.004	0.000	1.000
11	BAAAAAAAAØØ	0.000	0.000	1.000	0.004	0.000	1.000
11	BAAAAAAAAAA	0.000	0.000	1.000	0.008	0.000	1.000
11	BAAAAABAAAA	0.000	0.000	1.000	0.004	0.000	1.000
11	BAABAAAABAØ	0.000	0.000	1.000	0.004	0.000	1.000
11	BABAØØØØØØØ	0.000	0.769	0.231	0.037	0.492	0.769
11	BABAAØØØØØØ	0.000	0.704	0.296	0.014	0.553	0.704
11	BABABAØØØØØ	0.000	0.811	0.189	0.022	0.442	0.811
11	BABABAAØØØØ	0.000	1.000	0.000	0.002	0.000	1.000
11	BABABABAØØØ	0.000	1.000	0.000	0.002	0.000	1.000
12	AAØØØØØØØØØØ	0.000	0.322	0.678	0.006	0.572	0.678
12	AAAØØØØØØØØØ	0.766	0.045	0.189	0.045	0.600	0.766
12	AAAAØØØØØØØØ	0.621	0.073	0.306	0.028	0.773	0.621
12	AAAAAØØØØØØØ	0.669	0.000	0.331	0.026	0.578	0.669
12	AAAAAAØØØØØØ	0.802	0.000	0.198	0.021	0.453	0.802
12	AAAAAAAØØØØØ	0.000	0.488	0.512	0.008	0.631	0.512
12	AAAAAAAAØØØØ	0.503	0.000	0.497	0.017	0.631	0.503
12	AAAAAAAAAØØØ	0.669	0.000	0.331	0.013	0.578	0.669
12	AAAAAAAAAAAØ	0.810	0.190	0.000	0.011	0.443	0.810
12	AAAAAAAAAAAA	0.806	0.095	0.099	0.042	0.570	0.806
12	AAAAAAAAAABA	1.000	0.000	0.000	0.009	0.000	1.000
12	AAAAAAAAABAØ	1.000	0.000	0.000	0.026	0.000	1.000
12	AAAAAAAAABAA	0.000	0.000	1.000	0.004	0.000	1.000
12	AAAAAAABAØØØ	0.000	0.000	1.000	0.004	0.000	1.000
12	AAAAAAABAAØØ	0.000	0.000	1.000	0.004	0.000	1.000
12	AAAAAABAØØØØ	0.802	0.000	0.198	0.021	0.453	0.802
12	AAAAABAØØØØØ	0.000	1.000	0.000	0.002	0.000	1.000
12	AAAAABAAAAØØ	0.000	0.000	1.000	0.004	0.000	1.000
12	AAAABAØØØØØØ	0.865	0.135	0.000	0.030	0.361	0.865
12	AAAABAAØØØØØ	0.669	0.000	0.331	0.013	0.578	0.669
12	AAABAØØØØØØØ	0.810	0.190	0.000	0.011	0.443	0.810
12	AAABAAAAAAAA	0.000	0.000	1.000	0.004	0.000	1.000
12	AAABABAØØØØØ	1.000	0.000	0.000	0.009	0.000	1.000
12	ABAØØØØØØØØØ	1.000	0.000	0.000	0.034	0.000	1.000
12	ABABAØØØØØØØ	0.000	0.000	1.000	0.004	0.000	1.000
12	ABABAAAAAØØØ	1.000	0.000	0.000	0.009	0.000	1.000
12	BAØØØØØØØØØØ	0.151	0.774	0.075	0.283	0.617	0.774
12	BAAØØØØØØØØØ	0.000	0.246	0.754	0.106	0.507	0.754
12	BAAAØØØØØØØØ	0.000	0.029	0.971	0.070	0.119	0.971
12	BAAAAØØØØØØØ	0.000	0.000	1.000	0.004	0.000	1.000
12	BAAAAAØØØØØØ	0.000	0.087	0.913	0.023	0.269	0.913
12	BAAAAAAØØØØØ	0.000	0.000	1.000	0.008	0.000	1.000
12	BAAAAAAAØØØØ	0.000	0.000	1.000	0.004	0.000	1.000
12	BAAAAAAAAØØØ	0.000	0.000	1.000	0.004	0.000	1.000
12	BAAAAAAAAAAA	0.000	0.000	1.000	0.008	0.000	1.000
12	BAAAAABAAAAA	0.000	0.000	1.000	0.004	0.000	1.000
12	BAABAAAABAØØ	0.000	0.000	1.000	0.004	0.000	1.000
12	BABAØØØØØØØØ	0.000	0.769	0.231	0.037	0.492	0.769
12	BABAAØØØØØØØ	0.000	0.704	0.296	0.014	0.553	0.704
12	BABABAØØØØØØ	0.000	0.811	0.189	0.022	0.442	0.811
12	BABABAAØØØØØ	0.000	1.000	0.000	0.002	0.000	1.000
12	BABABABAØØØØ	0.000	1.000	0.000	0.002	0.000	1.000
13	AAØØØØØØØØØØØ	0.000	0.322	0.678	0.006	0.572	0.678
13	AAAØØØØØØØØØØ	0.766	0.045	0.189	0.045	0.600	0.766
13	AAAAØØØØØØØØØ	0.621	0.073	0.306	0.028	0.773	0.621
13	AAAAAØØØØØØØØ	0.669	0.000	0.331	0.026	0.578	0.669
13	AAAAAAØØØØØØØ	0.802	0.000	0.198	0.021	0.453	0.802
13	AAAAAAAØØØØØØ	0.000	0.488	0.512	0.008	0.631	0.512
13	AAAAAAAAØØØØØ	0.503	0.000	0.497	0.017	0.631	0.503
13	AAAAAAAAAØØØØ	0.669	0.000	0.331	0.013	0.578	0.669
13	AAAAAAAAAAAØØ	0.810	0.190	0.000	0.011	0.443	0.810
13	AAAAAAAAAAAAØ	1.000	0.000	0.000	0.017	0.000	1.000
13	AAAAAAAAAAAAA	0.509	0.239	0.251	0.017	0.940	0.509
13	AAAAAAAAAAAAB	1.000	0.000	0.000	0.009	0.000	1.000
13	AAAAAAAAAABAØ	1.000	0.000	0.000	0.009	0.000	1.000
13	AAAAAAAAABAØØ	1.000	0.000	0.000	0.026	0.000	1.000
13	AAAAAAAAABAAØ	0.000	0.000	1.000	0.004	0.000	1.000
13	AAAAAAABAØØØØ	0.000	0.000	1.000	0.004	0.000	1.000
13	AAAAAAABAAØØØ	0.000	0.000	1.000	0.004	0.000	1.000
13	AAAAAABAØØØØØ	0.802	0.000	0.198	0.021	0.453	0.802
13	AAAAABAØØØØØØ	0.000	1.000	0.000	0.002	0.000	1.000
13	AAAAABAAAAØØØ	0.000	0.000	1.000	0.004	0.000	1.000
13	AAAABAØØØØØØØ	0.865	0.135	0.000	0.030	0.361	0.865
13	AAAABAAØØØØØØ	0.669	0.000	0.331	0.013	0.578	0.669
13	AAABAØØØØØØØØ	0.810	0.190	0.000	0.011	0.443	0.810
13	AAABAAAAAAAAA	0.000	0.000	1.000	0.004	0.000	1.000
13	AAABABAØØØØØØ	1.000	0.000	0.000	0.009	0.000	1.000
13	ABAØØØØØØØØØØ	1.000	0.000	0.000	0.034	0.000	1.000
13	ABABAØØØØØØØØ	0.000	0.000	1.000	0.004	0.000	1.000
13	ABABAAAAAØØØØ	1.000	0.000	0.000	0.009	0.000	1.000
13	BAØØØØØØØØØØØ	0.151	0.774	0.075	0.283	0.617	0.774
13	BAAØØØØØØØØØØ	0.000	0.246	0.754	0.106	0.507	0.754
13	BAAAØØØØØØØØØ	0.000	0.029	0.971	0.070	0.119	0.971
13	BAAAAØØØØØØØØ	0.000	0.000	1.000	0.004	0.000	1.000
13	BAAAAAØØØØØØØ	0.000	0.087	0.913	0.023	0.269	0.913
13	BAAAAAAØØØØØØ	0.000	0.000	1.000	0.008	0.000	1.000
13	BAAAAAAAØØØØØ	0.000	0.000	1.000	0.004	0.000	1.000
13	BAAAAAAAAØØØØ	0.000	0.000	1.000	0.004	0.000	1.000
13	BAAAAAAAAAAAA	0.000	0.000	1.000	0.008	0.000	1.000
13	BAAAAABAAAAAA	0.000	0.000	1.000	0.004	0.000	1.000
13	BAABAAAABAØØØ	0.000	0.000	1.000	0.004	0.000	1.000
13	BABAØØØØØØØØØ	0.000	0.769	0.231	0.037	0.492	0.769
13	BABAAØØØØØØØØ	0.000	0.704	0.296	0.014	0.553	0.704
13	BABABAØØØØØØØ	0.000	0.811	0.189	0.022	0.442	0.811
13	BABABAAØØØØØØ	0.000	1.000	0.000	0.002	0.000	1.000
13	BABABABAØØØØØ	0.000	1.000	0.000	0.002	0.000	1.000
14	AAØØØØØØØØØØØØ	0.000	0.322	0.678	0.006	0.572	0.678
14	AAAØØØØØØØØØØØ	0.766	0.045	0.189	0.045	0.600	0.766
14	AAAAØØØØØØØØØØ	0.621	0.073	0.306	0.028	0.773	0.621
14	AAAAAØØØØØØØØØ	0.669	0.000	0.331	0.026	0.578	0.669
14	AAAAAAØØØØØØØØ	0.802	0.000	0.198	0.021	0.453	0.802
14	AAAAAAAØØØØØØØ	0.000	0.488	0.512	0.008	0.631	0.512
14	AAAAAAAAØØØØØØ	0.503	0.000	0.497	0.017	0.631	0.503
14	AAAAAAAAAØØØØØ	0.669	0.000	0.331	0.013	0.578	0.669
14	AAAAAAAAAAAØØØ	0.810	0.190	0.000	0.011	0.443	0.810
14	AAAAAAAAAAAAØØ	1.000	0.000	0.000	0.017	0.000	1.000
14	AAAAAAAAAAAAAA	0.578	0.136	0.286	0.015	0.861	0.578
14	AAAAAAAAAAAAAB	0.000	1.000	0.000	0.002	0.000	1.000
14	AAAAAAAAAAAABA	1.000	0.000	0.000	0.009	0.000	1.000
14	AAAAAAAAAABAØØ	1.000	0.000	0.000	0.009	0.000	1.000
14	AAAAAAAAABAØØØ	1.000	0.000	0.000	0.026	0.000	1.000
14	AAAAAAAAABAAØØ	0.000	0.000	1.000	0.004	0.000	1.000
14	AAAAAAABAØØØØØ	0.000	0.000	1.000	0.004	0.000	1.000
14	AAAAAAABAAØØØØ	0.000	0.000	1.000	0.004	0.000	1.000
14	AAAAAABAØØØØØØ	0.802	0.000	0.198	0.021	0.453	0.802
14	AAAAABAØØØØØØØ	0.000	1.000	0.000	0.002	0.000	1.000
14	AAAAABAAAAØØØØ	0.000	0.000	1.000	0.004	0.000	1.000
14	AAAABAØØØØØØØØ	0.865	0.135	0.000	0.030	0.361	0.865
14	AAAABAAØØØØØØØ	0.669	0.000	0.331	0.013	0.578	0.669
14	AAABAØØØØØØØØØ	0.810	0.190	0.000	0.011	0.443	0.810
14	AAABAAAAAAAAAA	0.000	0.000	1.000	0.004	0.000	1.000
14	AAABABAØØØØØØØ	1.000	0.000	0.000	0.009	0.000	1.000
14	ABAØØØØØØØØØØØ	1.000	0.000	0.000	0.034	0.000	1.000
14	ABABAØØØØØØØØØ	0.000	0.000	1.000	0.004	0.000	1.000
14	ABABAAAAAØØØØØ	1.000	0.000	0.000	0.009	0.000	1.000
14	BAØØØØØØØØØØØØ	0.151	0.774	0.075	0.283	0.617	0.774
14	BAAØØØØØØØØØØØ	0.000	0.246	0.754	0.106	0.507	0.754
14	BAAAØØØØØØØØØØ	0.000	0.029	0.971	0.070	0.119	0.971
14	BAAAAØØØØØØØØØ	0.000	0.000	1.000	0.004	0.000	1.000
14	BAAAAAØØØØØØØØ	0.000	0.087	0.913	0.023	0.269	0.913
14	BAAAAAAØØØØØØØ	0.000	0.000	1.000	0.008	0.000	1.000
14	BAAAAAAAØØØØØØ	0.000	0.000	1.000	0.004	0.000	1.000
14	BAAAAAAAAØØØØØ	0.000	0.000	1.000	0.004	0.000	1.000
14	BAAAAAAAAAAAAA	0.000	0.000	1.000	0.008	0.000	1.000
14	BAAAAABAAAAAAA	0.000	0.000	1.000	0.004	0.000	1.000
14	BAABAAAABAØØØØ	0.000	0.000	1.000	0.004	0.000	1.000
14	BABAØØØØØØØØØØ	0.000	0.769	0.231	0.037	0.492	0.769
14	BABAAØØØØØØØØØ	0.000	0.704	0.296	0.014	0.553	0.704
14	BABABAØØØØØØØØ	0.000	0.811	0.189	0.022	0.442	0.811
14	BABABAAØØØØØØØ	0.000	1.000	0.000	0.002	0.000	1.000
14	BABABABAØØØØØØ	0.000	1.000	0.000	0.002	0.000	1.000
15	AAØØØØØØØØØØØØØ	0.000	0.322	0.678	0.006	0.572	0.678
15	AAAØØØØØØØØØØØØ	0.766	0.045	0.189	0.045	0.600	0.766
15	AAAAØØØØØØØØØØØ	0.621	0.073	0.306	0.028	0.773	0.621
15	AAAAAØØØØØØØØØØ	0.669	0.000	0.331	0.026	0.578	0.669
15	AAAAAAØØØØØØØØØ	0.802	0.000	0.198	0.021	0.453	0.802
15	AAAAAAAØØØØØØØØ	0.000	0.488	0.512	0.008	0.631	0.512
15	AAAAAAAAØØØØØØØ	0.503	0.000	0.497	0.017	0.631	0.503
15	AAAAAAAAAØØØØØØ	0.669	0.000	0.331	0.013	0.578	0.669
15	AAAAAAAAAAAØØØØ	0.810	0.190	0.000	0.011	0.443	0.810
15	AAAAAAAAAAAAØØØ	1.000	0.000	0.000	0.017	0.000	1.000
15	AAAAAAAAAAAAAAØ	0.000	1.000	0.000	0.002	0.000	1.000
15	AAAAAAAAAAAAAAA	0.669	0.000	0.331	0.013	0.578	0.669
15	AAAAAAAAAAAAABA	0.000	1.000	0.000	0.002	0.000	1.000
15	AAAAAAAAAAAABAA	1.000	0.000	0.000	0.009	0.000	1.000
15	AAAAAAAAAABAØØØ	1.000	0.000	0.000	0.009	0.000	1.000
15	AAAAAAAAABAØØØØ	1.000	0.000	0.000	0.026	0.000	1.000
15	AAAAAAAAABAAØØØ	0.000	0.000	1.000	0.004	0.000	1.000
15	AAAAAAABAØØØØØØ	0.000	0.000	1.000	0.004	0.000	1.000
15	AAAAAAABAAØØØØØ	0.000	0.000	1.000	0.004	0.000	1.000
15	AAAAAABAØØØØØØØ	0.802	0.000	0.198	0.021	0.453	0.802
15	AAAAABAØØØØØØØØ	0.000	1.000	0.000	0.002	0.000	1.000
15	AAAAABAAAAØØØØØ	0.000	0.000	1.000	0.004	0.000	1.000
15	AAAABAØØØØØØØØØ	0.865	0.135	0.000	0.030	0.361	0.865
15	AAAABAAØØØØØØØØ	0.669	0.000	0.331	0.013	0.578	0.669
15	AAABAØØØØØØØØØØ	0.810	0.190	0.000	0.011	0.443	0.810
15	AAABAAAAAAAAAAA	0.000	0.000	1.000	0.004	0.000	1.000
15	AAABABAØØØØØØØØ	1.000	0.000	0.000	0.009	0.000	1.000
15	ABAØØØØØØØØØØØØ	1.000	0.000	0.000	0.034	0.000	1.000
15	ABABAØØØØØØØØØØ	0.000	0.000	1.000	0.004	0.000	1.000
15	ABABAAAAAØØØØØØ	1.000	0.000	0.000	0.009	0.000	1.000
15	BAØØØØØØØØØØØØØ	0.151	0.774	0.075	0.283	0.617	0.774
15	BAAØØØØØØØØØØØØ	0.000	0.246	0.754	0.106	0.507	0.754
15	BAAAØØØØØØØØØØØ	0.000	0.029	0.971	0.070	0.119	0.971
15	BAAAAØØØØØØØØØØ	0.000	0.000	1.000	0.004	0.000	1.000
15	BAAAAAØØØØØØØØØ	0.000	0.087	0.913	0.023	0.269	0.913
15	BAAAAAAØØØØØØØØ	0.000	0.000	1.000	0.008	0.000	1.000
15	BAAAAAAAØØØØØØØ	0.000	0.000	1.000	0.004	0.000	1.000
15	BAAAAAAAAØØØØØØ	0.000	0.000	1.000	0.004	0.000	1.000
15	BAAAAAAAAAAAAAA	0.000	0.000	1.000	0.008	0.000	1.000
15	BAAAAABAAAAAAAA	0.000	0.000	1.000	0.004	0.000	1.000
15	BAABAAAABAØØØØØ	0.000	0.000	1.000	0.004	0.000	1.000
15	BABAØØØØØØØØØØØ	0.000	0.769	0.231	0.037	0.492	0.769
15	BABAAØØØØØØØØØØ	0.000	0.704	0.296	0.014	0.553	0.704
15	BABABAØØØØØØØØØ	0.000	0.811	0.189	0.022	0.442	0.811
15	BABABAAØØØØØØØØ	0.000	1.000	0.000	0.002	0.000	1.000
15	BABABABAØØØØØØØ	0.000	1.000	0.000	0.002	0.000	1.000
16	AAØØØØØØØØØØØØØØ	0.000	0.322	0.678	0.006	0.572	0.678
16	AAAØØØØØØØØØØØØØ	0.766	0.045	0.189	0.045	0.600	0.766
16	AAAAØØØØØØØØØØØØ	0.621	0.073	0.306	0.028	0.773	0.621
16	AAAAAØØØØØØØØØØØ	0.669	0.000	0.331	0.026	0.578	0.669
16	AAAAAAØØØØØØØØØØ	0.802	0.000	0.198	0.021	0.453	0.802
16	AAAAAAAØØØØØØØØØ	0.000	0.488	0.512	0.008	0.631	0.512
16	AAAAAAAAØØØØØØØØ	0.503	0.000	0.497	0.017	0.631	0.503
16	AAAAAAAAAØØØØØØØ	0.669	0.000	0.331	0.013	0.578	0.669
16	AAAAAAAAAAAØØØØØ	0.810	0.190	0.000	0.011	0.443	0.810
16	AAAAAAAAAAAAØØØØ	1.000	0.000	0.000	0.017	0.000	1.000
16	AAAAAAAAAAAAAAØØ	0.000	1.000	0.000	0.002	0.000	1.000
16	AAAAAAAAAAAAAAAØ	0.000	0.000	1.000	0.004	0.000	1.000
16	AAAAAAAAAAAAAAAA	1.000	0.000	0.000	0.009	0.000	1.000
16	AAAAAAAAAAAAABAØ	0.000	1.000	0.000	0.002	0.000	1.000
16	AAAAAAAAAAAABAAØ	1.000	0.000	0.000	0.009	0.000	1.000
16	AAAAAAAAAABAØØØØ	1.000	0.000	0.000	0.009	0.000	1.000
16	AAAAAAAAABAØØØØØ	1.000	0.000	0.000	0.026	0.000	1.000
16	AAAAAAAAABAAØØØØ	0.000	0.000	1.000	0.004	0.000	1.000
16	AAAAAAABAØØØØØØØ	0.000	0.000	1.000	0.004	0.000	1.000
16	AAAAAAABAAØØØØØØ	0.000	0.000	1.000	0.004	0.000	1.000
16	AAAAAABAØØØØØØØØ	0.802	0.000	0.198	0.021	0.453	0.802
16	AAAAABAØØØØØØØØØ	0.000	1.000	0.000	0.002	0.000	1.000
16	AAAAABAAAAØØØØØØ	0.000	0.000	1.000	0.004	0.000	1.000
16	AAAABAØØØØØØØØØØ	0.865	0.135	0.000	0.030	0.361	0.865
16	AAAABAAØØØØØØØØØ	0.669	0.000	0.331	0.013	0.578	0.669
16	AAABAØØØØØØØØØØØ	0.810	0.190	0.000	0.011	0.443	0.810
16	AAABAAAAAAAAAAAA	0.000	0.000	1.000	0.004	0.000	1.000
16	AAABABAØØØØØØØØØ	1.000	0.000	0.000	0.009	0.000	1.000
16	ABAØØØØØØØØØØØØØ	1.000	0.000	0.000	0.034	0.000	1.000
16	ABABAØØØØØØØØØØØ	0.000	0.000	1.000	0.004	0.000	1.000
16	ABABAAAAAØØØØØØØ	1.000	0.000	0.000	0.009	0.000	1.000
16	BAØØØØØØØØØØØØØØ	0.151	0.774	0.075	0.283	0.617	0.774
16	BAAØØØØØØØØØØØØØ	0.000	0.246	0.754	0.106	0.507	0.754
16	BAAAØØØØØØØØØØØØ	0.000	0.029	0.971	0.070	0.119	0.971
16	BAAAAØØØØØØØØØØØ	0.000	0.000	1.000	0.004	0.000	1.000
16	BAAAAAØØØØØØØØØØ	0.000	0.087	0.913	0.023	0.269	0.913
16	BAAAAAAØØØØØØØØØ	0.000	0.000	1.000	0.008	0.000	1.000
16	BAAAAAAAØØØØØØØØ	0.000	0.000	1.000	0.004	0.000	1.000
16	BAAAAAAAAØØØØØØØ	0.000	0.000	1.000	0.004	0.000	1.000
16	BAAAAAAAAAAAAAAA	0.000	0.000	1.000	0.008	0.000	1.000
16	BAAAAABAAAAAAAAA	0.000	0.000	1.000	0.004	0.000	1.000
16	BAABAAAABAØØØØØØ	0.000	0.000	1.000	0.004	0.000	1.000
16	BABAØØØØØØØØØØØØ	0.000	0.769	0.231	0.037	0.492	0.769
16	BABAAØØØØØØØØØØØ	0.000	0.704	0.296	0.014	0.553	0.704
16	BABABAØØØØØØØØØØ	0.000	0.811	0.189	0.022	0.442	0.811
16	BABABAAØØØØØØØØØ	0.000	1.000	0.000	0.002	0.000	1.000
16	BABABABAØØØØØØØØ	0.000	1.000	0.000	0.002	0.000	1.000
17	AAØØØØØØØØØØØØØØØ	0.000	0.322	0.678	0.006	0.572	0.678
17	AAAØØØØØØØØØØØØØØ	0.766	0.045	0.189	0.045	0.600	0.766
17	AAAAØØØØØØØØØØØØØ	0.621	0.073	0.306	0.028	0.773	0.621
17	AAAAAØØØØØØØØØØØØ	0.669	0.000	0.331	0.026	0.578	0.669
17	AAAAAAØØØØØØØØØØØ	0.802	0.000	0.198	0.021	0.453	0.802
17	AAAAAAAØØØØØØØØØØ	0.000	0.488	0.512	0.008	0.631	0.512
17	AAAAAAAAØØØØØØØØØ	0.503	0.000	0.497	0.017	0.631	0.503
17	AAAAAAAAAØØØØØØØØ	0.669	0.000	0.331	0.013	0.578	0.669
17	AAAAAAAAAAAØØØØØØ	0.810	0.190	0.000	0.011	0.443	0.810
17	AAAAAAAAAAAAØØØØØ	1.000	0.000	0.000	0.017	0.000	1.000
17	AAAAAAAAAAAAAAØØØ	0.000	1.000	0.000	0.002	0.000	1.000
17	AAAAAAAAAAAAAAAØØ	0.000	0.000	1.000	0.004	0.000	1.000
17	AAAAAAAAAAAAAAAAA	1.000	0.000	0.000	0.009	0.000	1.000
17	AAAAAAAAAAAAABAØØ	0.000	1.000	0.000	0.002	0.000	1.000
17	AAAAAAAAAAAABAAØØ	1.000	0.000	0.000	0.009	0.000	1.000
17	AAAAAAAAAABAØØØØØ	1.000	0.000	0.000	0.009	0.000	1.000
17	AAAAAAAAABAØØØØØØ	1.000	0.000	0.000	0.026	0.000	1.000
17	AAAAAAAAABAAØØØØØ	0.000	0.000	1.000	0.004	0.000	1.000
17	AAAAAAABAØØØØØØØØ	0.000	0.000	1.000	0.004	0.000	1.000
17	AAAAAAABAAØØØØØØØ	0.000	0.000	1.000	0.004	0.000	1.000
17	AAAAAABAØØØØØØØØØ	0.802	0.000	0.198	0.021	0.453	0.802
17	AAAAABAØØØØØØØØØØ	0.000	1.000	0.000	0.002	0.000	1.000
17	AAAAABAAAAØØØØØØØ	0.000	0.000	1.000	0.004	0.000	1.000
17	AAAABAØØØØØØØØØØØ	0.865	0.135	0.000	0.030	0.361	0.865
17	AAAABAAØØØØØØØØØØ	0.669	0.000	0.331	0.013	0.578	0.669
17	AAABAØØØØØØØØØØØØ	0.810	0.190	0.000	0.011	0.443	0.810
17	AAABAAAAAAAAAAAAA	0.000	0.000	1.000	0.004	0.000	1.000
17	AAABABAØØØØØØØØØØ	1.000	0.000	0.000	0.009	0.000	1.000
17	ABAØØØØØØØØØØØØØØ	1.000	0.000	0.000	0.034	0.000	1.000
17	ABABAØØØØØØØØØØØØ	0.000	0.000	1.000	0.004	0.000	1.000
17	ABABAAAAAØØØØØØØØ	1.000	0.000	0.000	0.009	0.000	1.000
17	BAØØØØØØØØØØØØØØØ	0.151	0.774	0.075	0.283	0.617	0.774
17	BAAØØØØØØØØØØØØØØ	0.000	0.246	0.754	0.106	0.507	0.754
17	BAAAØØØØØØØØØØØØØ	0.000	0.029	0.971	0.070	0.119	0.971
17	BAAAAØØØØØØØØØØØØ	0.000	0.000	1.000	0.004	0.000	1.000
17	BAAAAAØØØØØØØØØØØ	0.000	0.087	0.913	0.023	0.269	0.913
17	BAAAAAAØØØØØØØØØØ	0.000	0.000	1.000	0.008	0.000	1.000
17	BAAAAAAAØØØØØØØØØ	0.000	0.000	1.000	0.004	0.000	1.000
17	BAAAAAAAAØØØØØØØØ	0.000	0.000	1.000	0.004	0.000	1.000
17	BAAAAAAAAAAAAAAAA	0.000	0.000	1.000	0.008	0.000	1.000
17	BAAAAABAAAAAAAAAØ	0.000	0.000	1.000	0.004	0.000	1.000
17	BAABAAAABAØØØØØØØ	0.000	0.000	1.000	0.004	0.000	1.000
17	BABAØØØØØØØØØØØØØ	0.000	0.769	0.231	0.037	0.492	0.769
17	BABAAØØØØØØØØØØØØ	0.000	0.704	0.296	0.014	0.553	0.704
17	BABABAØØØØØØØØØØØ	0.000	0.811	0.189	0.022	0.442	0.811
17	BABABAAØØØØØØØØØØ	0.000	1.000	0.000	0.002	0.000	1.000
17	BABABABAØØØØØØØØØ	0.000	1.000	0.000	0.002	0.000	1.000
18	AAØØØØØØØØØØØØØØØØ	0.000	0.322	0.678	0.006	0.572	0.678
18	AAAØØØØØØØØØØØØØØØ	0.766	0.045	0.189	0.045	0.600	0.766
18	AAAAØØØØØØØØØØØØØØ	0.621	0.073	0.306	0.028	0.773	0.621
18	AAAAAØØØØØØØØØØØØØ	0.669	0.000	0.331	0.026	0.578	0.669
18	AAAAAAØØØØØØØØØØØØ	0.802	0.000	0.198	0.021	0.453	0.802
18	AAAAAAAØØØØØØØØØØØ	0.000	0.488	0.512	0.008	0.631	0.512
18	AAAAAAAAØØØØØØØØØØ	0.503	0.000	0.497	0.017	0.631	0.503
18	AAAAAAAAAØØØØØØØØØ	0.669	0.000	0.331	0.013	0.578	0.669
18	AAAAAAAAAAAØØØØØØØ	0.810	0.190	0.000	0.011	0.443	0.810
18	AAAAAAAAAAAAØØØØØØ	1.000	0.000	0.000	0.017	0.000	1.000
18	AAAAAAAAAAAAAAØØØØ	0.000	1.000	0.000	0.002	0.000	1.000
18	AAAAAAAAAAAAAAAØØØ	0.000	0.000	1.000	0.004	0.000	1.000
18	AAAAAAAAAAAAAAAAAA	1.000	0.000	0.000	0.009	0.000	1.000
18	AAAAAAAAAAAAABAØØØ	0.000	1.000	0.000	0.002	0.000	1.000
18	AAAAAAAAAAAABAAØØØ	1.000	0.000	0.000	0.009	0.000	1.000
18	AAAAAAAAAABAØØØØØØ	1.000	0.000	0.000	0.009	0.000	1.000
18	AAAAAAAAABAØØØØØØØ	1.000	0.000	0.000	0.026	0.000	1.000
18	AAAAAAAAABAAØØØØØØ	0.000	0.000	1.000	0.004	0.000	1.000
18	AAAAAAABAØØØØØØØØØ	0.000	0.000	1.000	0.004	0.000	1.000
18	AAAAAAABAAØØØØØØØØ	0.000	0.000	1.000	0.004	0.000	1.000
18	AAAAAABAØØØØØØØØØØ	0.802	0.000	0.198	0.021	0.453	0.802
18	AAAAABAØØØØØØØØØØØ	0.000	1.000	0.000	0.002	0.000	1.000
18	AAAAABAAAAØØØØØØØØ	0.000	0.000	1.000	0.004	0.000	1.000
18	AAAABAØØØØØØØØØØØØ	0.865	0.135	0.000	0.030	0.361	0.865
18	AAAABAAØØØØØØØØØØØ	0.669	0.000	0.331	0.013	0.578	0.669
18	AAABAØØØØØØØØØØØØØ	0.810	0.190	0.000	0.011	0.443	0.810
18	AAABAAAAAAAAAAAAAA	0.000	0.000	1.000	0.004	0.000	1.000
18	AAABABAØØØØØØØØØØØ	1.000	0.000	0.000	0.009	0.000	1.000
18	ABAØØØØØØØØØØØØØØØ	1.000	0.000	0.000	0.034	0.000	1.000
18	ABABAØØØØØØØØØØØØØ	0.000	0.000	1.000	0.004	0.000	1.000
18	ABABAAAAAØØØØØØØØØ	1.000	0.000	0.000	0.009	0.000	1.000
18	BAØØØØØØØØØØØØØØØØ	0.151	0.774	0.075	0.283	0.617	0.774
18	BAAØØØØØØØØØØØØØØØ	0.000	0.246	0.754	0.106	0.507	0.754
18	BAAAØØØØØØØØØØØØØØ	0.000	0.029	0.971	0.070	0.119	0.971
18	BAAAAØØØØØØØØØØØØØ	0.000	0.000	1.000	0.004	0.000	1.000
18	BAAAAAØØØØØØØØØØØØ	0.000	0.087	0.913	0.023	0.269	0.913
18	BAAAAAAØØØØØØØØØØØ	0.000	0.000	1.000	0.008	0.000	1.000
18	BAAAAAAAØØØØØØØØØØ	0.000	0.000	1.000	0.004	0.000	1.000
18	BAAAAAAAAØØØØØØØØØ	0.000	0.000	1.000	0.004	0.000	1.000
18	BAAAAAAAAAAAAAAAAØ	0.000	0.000	1.000	0.004	0.000	1.000
18	BAAAAAAAAAAAAAAAAA	0.000	0.000	1.000	0.004	0.000	1.000
18	BAAAAABAAAAAAAAAØØ	0.000	0.000	1.000	0.004	0.000	1.000
18	BAABAAAABAØØØØØØØØ	0.000	0.000	1.000	0.004	0.000	1.000
18	BABAØØØØØØØØØØØØØØ	0.000	0.769	0.231	0.037	0.492	0.769
18	BABAAØØØØØØØØØØØØØ	0.000	0.704	0.296	0.014	0.553	0.704
18	BABABAØØØØØØØØØØØØ	0.000	0.811	0.189	0.022	0.442	0.811
18	BABABAAØØØØØØØØØØØ	0.000	1.000	0.000	0.002	0.000	1.000
18	BABABABAØØØØØØØØØØ	0.000	1.000	0.000	0.002	0.000	1.000
19	AAØØØØØØØØØØØØØØØØØ	0.000	0.322	0.678	0.006	0.572	0.678
19	AAAØØØØØØØØØØØØØØØØ	0.766	0.045	0.189	0.045	0.600	0.766
19	AAAAØØØØØØØØØØØØØØØ	0.621	0.073	0.306	0.028	0.773	0.621
19	AAAAAØØØØØØØØØØØØØØ	0.669	0.000	0.331	0.026	0.578	0.669
19	AAAAAAØØØØØØØØØØØØØ	0.802	0.000	0.198	0.021	0.453	0.802
19	AAAAAAAØØØØØØØØØØØØ	0.000	0.488	0.512	0.008	0.631	0.512
19	AAAAAAAAØØØØØØØØØØØ	0.503	0.000	0.497	0.017	0.631	0.503
19	AAAAAAAAAØØØØØØØØØØ	0.669	0.000	0.331	0.013	0.578	0.669
19	AAAAAAAAAAAØØØØØØØØ	0.810	0.190	0.000	0.011	0.443	0.810
19	AAAAAAAAAAAAØØØØØØØ	1.000	0.000	0.000	0.017	0.000	1.000
19	AAAAAAAAAAAAAAØØØØØ	0.000	1.000	0.000	0.002	0.000	1.000
19	AAAAAAAAAAAAAAAØØØØ	0.000	0.000	1.000	0.004	0.000	1.000
19	AAAAAAAAAAAAAAAAAAA	1.000	0.000	0.000	0.009	0.000	1.000
19	AAAAAAAAAAAAABAØØØØ	0.000	1.000	0.000	0.002	0.000	1.000
19	AAAAAAAAAAAABAAØØØØ	1.000	0.000	0.000	0.009	0.000	1.000
19	AAAAAAAAAABAØØØØØØØ	1.000	0.000	0.000	0.009	0.000	1.000
19	AAAAAAAAABAØØØØØØØØ	1.000	0.000	0.000	0.026	0.000	1.000
19	AAAAAAAAABAAØØØØØØØ	0.000	0.000	1.000	0.004	0.000	1.000
19	AAAAAAABAØØØØØØØØØØ	0.000	0.000	1.000	0.004	0.000	1.000
19	AAAAAAABAAØØØØØØØØØ	0.000	0.000	1.000	0.004	0.000	1.000
19	AAAAAABAØØØØØØØØØØØ	0.802	0.000	0.198	0.021	0.453	0.802
19	AAAAABAØØØØØØØØØØØØ	0.000	1.000	0.000	0.002	0.000	1.000
19	AAAAABAAAAØØØØØØØØØ	0.000	0.000	1.000	0.004	0.000	1.000
19	AAAABAØØØØØØØØØØØØØ	0.865	0.135	0.000	0.030	0.361	0.865
19	AAAABAAØØØØØØØØØØØØ	0.669	0.000	0.331	0.013	0.578	0.669
19	AAABAØØØØØØØØØØØØØØ	0.810	0.190	0.000	0.011	0.443	0.810
19	AAABAAAAAAAAAAAAAAØ	0.000	0.000	1.000	0.004	0.000	1.000
19	AAABABAØØØØØØØØØØØØ	1.000	0.000	0.000	0.009	0.000	1.000
19	ABAØØØØØØØØØØØØØØØØ	1.000	0.000	0.000	0.034	0.000	1.000
19	ABABAØØØØØØØØØØØØØØ	0.000	0.000	1.000	0.004	0.000	1.000
19	ABABAAAAAØØØØØØØØØØ	1.000	0.000	0.000	0.009	0.000	1.000
19	BAØØØØØØØØØØØØØØØØØ	0.151	0.774	0.075	0.283	0.617	0.774
19	BAAØØØØØØØØØØØØØØØØ	0.000	0.246	0.754	0.106	0.507	0.754
19	BAAAØØØØØØØØØØØØØØØ	0.000	0.029	0.971	0.070	0.119	0.971
19	BAAAAØØØØØØØØØØØØØØ	0.000	0.000	1.000	0.004	0.000	1.000
19	BAAAAAØØØØØØØØØØØØØ	0.000	0.087	0.913	0.023	0.269	0.913
19	BAAAAAAØØØØØØØØØØØØ	0.000	0.000	1.000	0.008	0.000	1.000
19	BAAAAAAAØØØØØØØØØØØ	0.000	0.000	1.000	0.004	0.000	1.000
19	BAAAAAAAAØØØØØØØØØØ	0.000	0.000	1.000	0.004	0.000	1.000
19	BAAAAAAAAAAAAAAAAØØ	0.000	0.000	1.000	0.004	0.000	1.000
19	BAAAAAAAAAAAAAAAAAA	0.000	0.000	1.000	0.004	0.000	1.000
19	BAAAAABAAAAAAAAAØØØ	0.000	0.000	1.000	0.004	0.000	1.000
19	BAABAAAABAØØØØØØØØØ	0.000	0.000	1.000	0.004	0.000	1.000
19	BABAØØØØØØØØØØØØØØØ	0.000	0.769	0.231	0.037	0.492	0.769
19	BABAAØØØØØØØØØØØØØØ	0.000	0.704	0.296	0.014	0.553	0.704
19	BABABAØØØØØØØØØØØØØ	0.000	0.811	0.189	0.022	0.442	0.811
19	BABABAAØØØØØØØØØØØØ	0.000	1.000	0.000	0.002	0.000	1.000
19	BABABABAØØØØØØØØØØØ	0.000	1.000	0.000	0.002	0.000	1.000
20	AAØØØØØØØØØØØØØØØØØØ	0.000	0.322	0.678	0.006	0.572	0.678
20	AAAØØØØØØØØØØØØØØØØØ	0.766	0.045	0.189	0.045	0.600	0.766
20	AAAAØØØØØØØØØØØØØØØØ	0.621	0.073	0.306	0.028	0.773	0.621
20	AAAAAØØØØØØØØØØØØØØØ	0.669	0.000	0.331	0.026	0.578	0.669
20	AAAAAAØØØØØØØØØØØØØØ	0.802	0.000	0.198	0.021	0.453	0.802
20	AAAAAAAØØØØØØØØØØØØØ	0.000	0.488	0.512	0.008	0.631	0.512
20	AAAAAAAAØØØØØØØØØØØØ	0.503	0.000	0.497	0.017	0.631	0.503
20	AAAAAAAAAØØØØØØØØØØØ	0.669	0.000	0.331	0.013	0.578	0.669
20	AAAAAAAAAAAØØØØØØØØØ	0.810	0.190	0.000	0.011	0.443	0.810
20	AAAAAAAAAAAAØØØØØØØØ	1.000	0.000	0.000	0.017	0.000	1.000
20	AAAAAAAAAAAAAAØØØØØØ	0.000	1.000	0.000	0.002	0.000	1.000
20	AAAAAAAAAAAAAAAØØØØØ	0.000	0.000	1.000	0.004	0.000	1.000
20	AAAAAAAAAAAAAAAAAAAA	1.000	0.000	0.000	0.009	0.000	1.000
20	AAAAAAAAAAAAABAØØØØØ	0.000	1.000	0.000	0.002	0.000	1.000
20	AAAAAAAAAAAABAAØØØØØ	1.000	0.000	0.000	0.009	0.000	1.000
20	AAAAAAAAAABAØØØØØØØØ	1.000	0.000	0.000	0.009	0.000	1.000
20	AAAAAAAAABAØØØØØØØØØ	1.000	0.000	0.000	0.026	0.000	1.000
20	AAAAAAAAABAAØØØØØØØØ	0.000	0.000	1.000	0.004	0.000	1.000
20	AAAAAAABAØØØØØØØØØØØ	0.000	0.000	1.000	0.004	0.000	1.000
20	AAAAAAABAAØØØØØØØØØØ	0.000	0.000	1.000	0.004	0.000	1.000
20	AAAAAABAØØØØØØØØØØØØ	0.802	0.000	0.198	0.021	0.453	0.802
20	AAAAABAØØØØØØØØØØØØØ	0.000	1.000	0.000	0.002	0.000	1.000
20	AAAAABAAAAØØØØØØØØØØ	0.000	0.000	1.000	0.004	0.000	1.000
20	AAAABAØØØØØØØØØØØØØØ	0.865	0.135	0.000	0.030	0.361	0.865
20	AAAABAAØØØØØØØØØØØØØ	0.669	0.000	0.331	0.013	0.578	0.669
20	AAABAØØØØØØØØØØØØØØØ	0.810	0.190	0.000	0.011	0.443	0.810
20	AAABAAAAAAAAAAAAAAØØ	0.000	0.000	1.000	0.004	0.000	1.000
20	AAABABAØØØØØØØØØØØØØ	1.000	0.000	0.000	0.009	0.000	1.000
20	ABAØØØØØØØØØØØØØØØØØ	1.000	0.000	0.000	0.034	0.000	1.000
20	ABABAØØØØØØØØØØØØØØØ	0.000	0.000	1.000	0.004	0.000	1.000
20	ABABAAAAAØØØØØØØØØØØ	1.000	0.000	0.000	0.009	0.000	1.000
20	BAØØØØØØØØØØØØØØØØØØ	0.151	0.774	0.075	0.283	0.617	0.774
20	BAAØØØØØØØØØØØØØØØØØ	0.000	0.246	0.754	0.106	0.507	0.754
20	BAAAØØØØØØØØØØØØØØØØ	0.000	0.029	0.971	0.070	0.119	0.971
20	BAAAAØØØØØØØØØØØØØØØ	0.000	0.000	1.000	0.004	0.000	1.000
20	BAAAAAØØØØØØØØØØØØØØ	0.000	0.087	0.913	0.023	0.269	0.913
20	BAAAAAAØØØØØØØØØØØØØ	0.000	0.000	1.000	0.008	0.000	1.000
20	BAAAAAAAØØØØØØØØØØØØ	0.000	0.000	1.000	0.004	0.000	1.000
20	BAAAAAAAAØØØØØØØØØØØ	0.000	0.000	1.000	0.004	0.000	1.000
20	BAAAAAAAAAAAAAAAAØØØ	0.000	0.000	1.000	0.004	0.000	1.000
20	BAAAAAAAAAAAAAAAAAAA	0.000	0.000	1.000	0.004	0.000	1.000
20	BAAAAABAAAAAAAAAØØØØ	0.000	0.000	1.000	0.004	0.000	1.000
20	BAABAAAABAØØØØØØØØØØ	0.000	0.000	1.000	0.004	0.000	1.000
20	BABAØØØØØØØØØØØØØØØØ	0.000	0.769	0.231	0.037	0.492	0.769
20	BABAAØØØØØØØØØØØØØØØ	0.000	0.704	0.296	0.014	0.553	0.704
20	BABABAØØØØØØØØØØØØØØ	0.000	0.811	0.189	0.022	0.442	0.811
20	BABABAAØØØØØØØØØØØØØ	0.000	1.000	0.000	0.002	0.000	1.000
20	BABABABAØØØØØØØØØØØØ	0.000	1.000	0.000	0.002	0.000	1.000
21	AAØØØØØØØØØØØØØØØØØØØ	0.000	0.322	0.678	0.006	0.572	0.678
21	AAAØØØØØØØØØØØØØØØØØØ	0.766	0.045	0.189	0.045	0.600	0.766
21	AAAAØØØØØØØØØØØØØØØØØ	0.621	0.073	0.306	0.028	0.773	0.621
21	AAAAAØØØØØØØØØØØØØØØØ	0.669	0.000	0.331	0.026	0.578	0.669
21	AAAAAAØØØØØØØØØØØØØØØ	0.802	0.000	0.198	0.021	0.453	0.802
21	AAAAAAAØØØØØØØØØØØØØØ	0.000	0.488	0.512	0.008	0.631	0.512
21	AAAAAAAAØØØØØØØØØØØØØ	0.503	0.000	0.497	0.017	0.631	0.503
21	AAAAAAAAAØØØØØØØØØØØØ	0.669	0.000	0.331	0.013	0.578	0.669
21	AAAAAAAAAAAØØØØØØØØØØ	0.810	0.190	0.000	0.011	0.443	0.810
21	AAAAAAAAAAAAØØØØØØØØØ	1.000	0.000	0.000	0.017	0.000	1.000
21	AAAAAAAAAAAAAAØØØØØØØ	0.000	1.000	0.000	0.002	0.000	1.000
21	AAAAAAAAAAAAAAAØØØØØØ	0.000	0.000	1.000	0.004	0.000	1.000
21	AAAAAAAAAAAAAAAAAAAAØ	1.000	0.000	0.000	0.009	0.000	1.000
21	AAAAAAAAAAAAABAØØØØØØ	0.000	1.000	0.000	0.002	0.000	1.000
21	AAAAAAAAAAAABAAØØØØØØ	1.000	0.000	0.000	0.009	0.000	1.000
21	AAAAAAAAAABAØØØØØØØØØ	1.000	0.000	0.000	0.009	0.000	1.000
21	AAAAAAAAABAØØØØØØØØØØ	1.000	0.000	0.000	0.026	0.000	1.000
21	AAAAAAAAABAAØØØØØØØØØ	0.000	0.000	1.000	0.004	0.000	1.000
21	AAAAAAABAØØØØØØØØØØØØ	0.000	0.000	1.000	0.004	0.000	1.000
21	AAAAAAABAAØØØØØØØØØØØ	0.000	0.000	1.000	0.004	0.000	1.000
21	AAAAAABAØØØØØØØØØØØØØ	0.802	0.000	0.198	0.021	0.453	0.802
21	AAAAABAØØØØØØØØØØØØØØ	0.000	1.000	0.000	0.002	0.000	1.000
21	AAAAABAAAAØØØØØØØØØØØ	0.000	0.000	1.000	0.004	0.000	1.000
21	AAAABAØØØØØØØØØØØØØØØ	0.865	0.135	0.000	0.030	0.361	0.865
21	AAAABAAØØØØØØØØØØØØØØ	0.669	0.000	0.331	0.013	0.578	0.669
21	AAABAØØØØØØØØØØØØØØØØ	0.810	0.190	0.000	0.011	0.443	0.810
21	AAABAAAAAAAAAAAAAAØØØ	0.000	0.000	1.000	0.004	0.000	1.000
21	AAABABAØØØØØØØØØØØØØØ	1.000	0.000	0.000	0.009	0.000	1.000
21	ABAØØØØØØØØØØØØØØØØØØ	1.000	0.000	0.000	0.034	0.000	1.000
21	ABABAØØØØØØØØØØØØØØØØ	0.000	0.000	1.000	0.004	0.000	1.000
21	ABABAAAAAØØØØØØØØØØØØ	1.000	0.000	0.000	0.009	0.000	1.000
21	BAØØØØØØØØØØØØØØØØØØØ	0.151	0.774	0.075	0.283	0.617	0.774
21	BAAØØØØØØØØØØØØØØØØØØ	0.000	0.246	0.754	0.106	0.507	0.754
21	BAAAØØØØØØØØØØØØØØØØØ	0.000	0.029	0.971	0.070	0.119	0.971
21	BAAAAØØØØØØØØØØØØØØØØ	0.000	0.000	1.000	0.004	0.000	1.000
21	BAAAAAØØØØØØØØØØØØØØØ	0.000	0.087	0.913	0.023	0.269	0.913
21	BAAAAAAØØØØØØØØØØØØØØ	0.000	0.000	1.000	0.008	0.000	1.000
21	BAAAAAAAØØØØØØØØØØØØØ	0.000	0.000	1.000	0.004	0.000	1.000
21	BAAAAAAAAØØØØØØØØØØØØ	0.000	0.000	1.000	0.004	0.000	1.000
21	BAAAAAAAAAAAAAAAAØØØØ	0.000	0.000	1.000	0.004	0.000	1.000
21	BAAAAAAAAAAAAAAAAAAAA	0.000	0.000	1.000	0.004	0.000	1.000
21	BAAAAABAAAAAAAAAØØØØØ	0.000	0.000	1.000	0.004	0.000	1.000
21	BAABAAAABAØØØØØØØØØØØ	0.000	0.000	1.000	0.004	0.000	1.000
21	BABAØØØØØØØØØØØØØØØØØ	0.000	0.769	0.231	0.037	0.492	0.769
21	BABAAØØØØØØØØØØØØØØØØ	0.000	0.704	0.296	0.014	0.553	0.704
21	BABABAØØØØØØØØØØØØØØØ	0.000	0.811	0.189	0.022	0.442	0.811
21	BABABAAØØØØØØØØØØØØØØ	0.000	1.000	0.000	0.002	0.000	1.000
21	BABABABAØØØØØØØØØØØØØ	0.000	1.000	0.000	0.002	0.000	1.000
22	AAØØØØØØØØØØØØØØØØØØØØ	0.000	0.322	0.678	0.006	0.572	0.678
22	AAAØØØØØØØØØØØØØØØØØØØ	0.766	0.045	0.189	0.045	0.600	0.766
22	AAAAØØØØØØØØØØØØØØØØØØ	0.621	0.073	0.306	0.028	0.773	0.621
22	AAAAAØØØØØØØØØØØØØØØØØ	0.669	0.000	0.331	0.026	0.578	0.669
22	AAAAAAØØØØØØØØØØØØØØØØ	0.802	0.000	0.198	0.021	0.453	0.802
22	AAAAAAAØØØØØØØØØØØØØØØ	0.000	0.488	0.512	0.008	0.631	0.512
22	AAAAAAAAØØØØØØØØØØØØØØ	0.503	0.000	0.497	0.017	0.631	0.503
22	AAAAAAAAAØØØØØØØØØØØØØ	0.669	0.000	0.331	0.013	0.578	0.669
22	AAAAAAAAAAAØØØØØØØØØØØ	0.810	0.190	0.000	0.011	0.443	0.810
22	AAAAAAAAAAAAØØØØØØØØØØ	1.000	0.000	0.000	0.017	0.000	1.000
22	AAAAAAAAAAAAAAØØØØØØØØ	0.000	1.000	0.000	0.002	0.000	1.000
22	AAAAAAAAAAAAAAAØØØØØØØ	0.000	0.000	1.000	0.004	0.000	1.000
22	AAAAAAAAAAAAAAAAAAAAØØ	1.000	0.000	0.000	0.009	0.000	1.000
22	AAAAAAAAAAAAABAØØØØØØØ	0.000	1.000	0.000	0.002	0.000	1.000
22	AAAAAAAAAAAABAAØØØØØØØ	1.000	0.000	0.000	0.009	0.000	1.000
22	AAAAAAAAAABAØØØØØØØØØØ	1.000	0.000	0.000	0.009	0.000	1.000
22	AAAAAAAAABAØØØØØØØØØØØ	1.000	0.000	0.000	0.026	0.000	1.000
22	AAAAAAAAABAAØØØØØØØØØØ	0.000	0.000	1.000	0.004	0.000	1.000
22	AAAAAAABAØØØØØØØØØØØØØ	0.000	0.000	1.000	0.004	0.000	1.000
22	AAAAAAABAAØØØØØØØØØØØØ	0.000	0.000	1.000	0.004	0.000	1.000
22	AAAAAABAØØØØØØØØØØØØØØ	0.802	0.000	0.198	0.021	0.453	0.802
22	AAAAABAØØØØØØØØØØØØØØØ	0.000	1.000	0.000	0.002	0.000	1.000
22	AAAAABAAAAØØØØØØØØØØØØ	0.000	0.000	1.000	0.004	0.000	1.000
22	AAAABAØØØØØØØØØØØØØØØØ	0.865	0.135	0.000	0.030	0.361	0.865
22	AAAABAAØØØØØØØØØØØØØØØ	0.669	0.000	0.331	0.013	0.578	0.669
22	AAABAØØØØØØØØØØØØØØØØØ	0.810	0.190	0.000	0.011	0.443	0.810
22	AAABAAAAAAAAAAAAAAØØØØ	0.000	0.000	1.000	0.004	0.000	1.000
22	AAABABAØØØØØØØØØØØØØØØ	1.000	0.000	0.000	0.009	0.000	1.000
22	ABAØØØØØØØØØØØØØØØØØØØ	1.000	0.000	0.000	0.034	0.000	1.000
22	ABABAØØØØØØØØØØØØØØØØØ	0.000	0.000	1.000	0.004	0.000	1.000
22	ABABAAAAAØØØØØØØØØØØØØ	1.000	0.000	0.000	0.009	0.000	1.000
22	BAØØØØØØØØØØØØØØØØØØØØ	0.151	0.774	0.075	0.283	0.617	0.774
22	BAAØØØØØØØØØØØØØØØØØØØ	0.000	0.246	0.754	0.106	0.507	0.754
22	BAAAØØØØØØØØØØØØØØØØØØ	0.000	0.029	0.971	0.070	0.119	0.971
22	BAAAAØØØØØØØØØØØØØØØØØ	0.000	0.000	1.000	0.004	0.000	1.000
22	BAAAAAØØØØØØØØØØØØØØØØ	0.000	0.087	0.913	0.023	0.269	0.913
22	BAAAAAAØØØØØØØØØØØØØØØ	0.000	0.000	1.000	0.008	0.000	1.000
22	BAAAAAAAØØØØØØØØØØØØØØ	0.000	0.000	1.000	0.004	0.000	1.000
22	BAAAAAAAAØØØØØØØØØØØØØ	0.000	0.000	1.000	0.004	0.000	1.000
22	BAAAAAAAAAAAAAAAAØØØØØ	0.000	0.000	1.000	0.004	0.000	1.000
22	BAAAAAAAAAAAAAAAAAAAAB	0.000	0.000	1.000	0.004	0.000	1.000
22	BAAAAABAAAAAAAAAØØØØØØ	0.000	0.000	1.000	0.004	0.000	1.000
22	BAABAAAABAØØØØØØØØØØØØ	0.000	0.000	1.000	0.004	0.000	1.000
22	BABAØØØØØØØØØØØØØØØØØØ	0.000	0.769	0.231	0.037	0.492	0.769
22	BABAAØØØØØØØØØØØØØØØØØ	0.000	0.704	0.296	0.014	0.553	0.704
22	BABABAØØØØØØØØØØØØØØØØ	0.000	0.811	0.189	0.022	0.442	0.811
22	BABABAAØØØØØØØØØØØØØØØ	0.000	1.000	0.000	0.002	0.000	1.000
22	BABABABAØØØØØØØØØØØØØØ	0.000	1.000	0.000	0.002	0.000	1.000
23	AAØØØØØØØØØØØØØØØØØØØØØ	0.000	0.322	0.678	0.006	0.572	0.678
23	AAAØØØØØØØØØØØØØØØØØØØØ	0.766	0.045	0.189	0.045	0.600	0.766
23	AAAAØØØØØØØØØØØØØØØØØØØ	0.621	0.073	0.306	0.028	0.773	0.621
23	AAAAAØØØØØØØØØØØØØØØØØØ	0.669	0.000	0.331	0.026	0.578	0.669
23	AAAAAAØØØØØØØØØØØØØØØØØ	0.802	0.000	0.198	0.021	0.453	0.802
23	AAAAAAAØØØØØØØØØØØØØØØØ	0.000	0.488	0.512	0.008	0.631	0.512
23	AAAAAAAAØØØØØØØØØØØØØØØ	0.503	0.000	0.497	0.017	0.631	0.503
23	AAAAAAAAAØØØØØØØØØØØØØØ	0.669	0.000	0.331	0.013	0.578	0.669
23	AAAAAAAAAAAØØØØØØØØØØØØ	0.810	0.190	0.000	0.011	0.443	0.810
23	AAAAAAAAAAAAØØØØØØØØØØØ	1.000	0.000	0.000	0.017	0.000	1.000
23	AAAAAAAAAAAAAAØØØØØØØØØ	0.000	1.000	0.000	0.002	0.000	1.000
23	AAAAAAAAAAAAAAAØØØØØØØØ	0.000	0.000	1.000	0.004	0.000	1.000
23	AAAAAAAAAAAAAAAAAAAAØØØ	1.000	0.000	0.000	0.009	0.000	1.000
23	AAAAAAAAAAAAABAØØØØØØØØ	0.000	1.000	0.000	0.002	0.000	1.000
23	AAAAAAAAAAAABAAØØØØØØØØ	1.000	0.000	0.000	0.009	0.000	1.000
23	AAAAAAAAAABAØØØØØØØØØØØ	1.000	0.000	0.000	0.009	0.000	1.000
23	AAAAAAAAABAØØØØØØØØØØØØ	1.000	0.000	0.000	0.026	0.000	1.000
23	AAAAAAAAABAAØØØØØØØØØØØ	0.000	0.000	1.000	0.004	0.000	1.000
23	AAAAAAABAØØØØØØØØØØØØØØ	0.000	0.000	1.000	0.004	0.000	1.000
23	AAAAAAABAAØØØØØØØØØØØØØ	0.000	0.000	1.000	0.004	0.000	1.000
23	AAAAAABAØØØØØØØØØØØØØØØ	0.802	0.000	0.198	0.021	0.453	0.802
23	AAAAABAØØØØØØØØØØØØØØØØ	0.000	1.000	0.000	0.002	0.000	1.000
23	AAAAABAAAAØØØØØØØØØØØØØ	0.000	0.000	1.000	0.004	0.000	1.000
23	AAAABAØØØØØØØØØØØØØØØØØ	0.865	0.135	0.000	0.030	0.361	0.865
23	AAAABAAØØØØØØØØØØØØØØØØ	0.669	0.000	0.331	0.013	0.578	0.669
23	AAABAØØØØØØØØØØØØØØØØØØ	0.810	0.190	0.000	0.011	0.443	0.810
23	AAABAAAAAAAAAAAAAAØØØØØ	0.000	0.000	1.000	0.004	0.000	1.000
23	AAABABAØØØØØØØØØØØØØØØØ	1.000	0.000	0.000	0.009	0.000	1.000
23	ABAØØØØØØØØØØØØØØØØØØØØ	1.000	0.000	0.000	0.034	0.000	1.000
23	ABABAØØØØØØØØØØØØØØØØØØ	0.000	0.000	1.000	0.004	0.000	1.000
23	ABABAAAAAØØØØØØØØØØØØØØ	1.000	0.000	0.000	0.009	0.000	1.000
23	BAØØØØØØØØØØØØØØØØØØØØØ	0.151	0.774	0.075	0.283	0.617	0.774
23	BAAØØØØØØØØØØØØØØØØØØØØ	0.000	0.246	0.754	0.106	0.507	0.754
23	BAAAØØØØØØØØØØØØØØØØØØØ	0.000	0.029	0.971	0.070	0.119	0.971
23	BAAAAØØØØØØØØØØØØØØØØØØ	0.000	0.000	1.000	0.004	0.000	1.000
23	BAAAAAØØØØØØØØØØØØØØØØØ	0.000	0.087	0.913	0.023	0.269	0.913
23	BAAAAAAØØØØØØØØØØØØØØØØ	0.000	0.000	1.000	0.008	0.000	1.000
23	BAAAAAAAØØØØØØØØØØØØØØØ	0.000	0.000	1.000	0.004	0.000	1.000
23	BAAAAAAAAØØØØØØØØØØØØØØ	0.000	0.000	1.000	0.004	0.000	1.000
23	BAAAAAAAAAAAAAAAAØØØØØØ	0.000	0.000	1.000	0.004	0.000	1.000
23	BAAAAAAAAAAAAAAAAAAAABA	0.000	0.000	1.000	0.004	0.000	1.000
23	BAAAAABAAAAAAAAAØØØØØØØ	0.000	0.000	1.000	0.004	0.000	1.000
23	BAABAAAABAØØØØØØØØØØØØØ	0.000	0.000	1.000	0.004	0.000	1.000
23	BABAØØØØØØØØØØØØØØØØØØØ	0.000	0.769	0.231	0.037	0.492	0.769
23	BABAAØØØØØØØØØØØØØØØØØØ	0.000	0.704	0.296	0.014	0.553	0.704
23	BABABAØØØØØØØØØØØØØØØØØ	0.000	0.811	0.189	0.022	0.442	0.811
23	BABABAAØØØØØØØØØØØØØØØØ	0.000	1.000	0.000	0.002	0.000	1.000
23	BABABABAØØØØØØØØØØØØØØØ	0.000	1.000	0.000	0.002	0.000	1.000
