# Supplementary material for: A primate grammar enabling incremental processing
Source: iScience. 2025 Mar 20;28(4):112229. doi: 10.1016/j.isci.2025.112229 (PMC12003008; doi:10.1016/j.isci.2025.112229)
Supplement: Table S4. RGB code and coloration of each node of the full trie, related to Figure 2 [file mmc3.xlsx]

## Sheet: Sheet1
Level	Previous calls in sequence	Node	R	G	B	Color
0	-	root	85	85	85
1	root	A	15	56	184
1	root	B	132	105	18
2	A	A	17	60	177
2	A	B	0	23	232
2	B	A	132	105	18
3	AA	∅	82	173	0
3	AA	A	16	58	181
3	AB	A	0	23	232
3	BA	∅	197	19	39
3	BA	A	32	223	0
3	BA	B	199	56	0
4	AAA	∅	11	48	195
4	AAA	A	16	61	178
4	AAA	B	22	46	187
4	ABA	∅	0	0	255
4	ABA	B	0	84	171
4	BAA	∅	63	192	0
4	BAA	A	8	247	0
4	BAA	B	0	255	0
4	BAB	A	199	56	0
5	AAAA	∅	19	78	158
5	AAAA	A	14	66	175
5	AAAA	B	24	25	205
5	AAAB	A	22	46	187
5	ABAB	A	0	84	171
5	BAAA	∅	7	248	0
5	BAAA	A	9	246	0
5	BAAB	A	0	255	0
5	BABA	∅	196	59	0
5	BABA	A	180	75	0
5	BABA	B	214	41	0
6	AAAAA	∅	0	84	171
6	AAAAA	A	14	60	181
6	AAAAA	B	82	173	0
6	AAAAB	A	24	25	205
6	AAABA	∅	49	0	206
6	AAABA	A	0	255	0
6	AAABA	B	0	0	255
6	ABABA	∅	0	255	0
6	ABABA	A	0	0	255
6	BAAAA	∅	0	255	0
6	BAAAA	A	10	245	0
6	BAABA	A	0	255	0
6	BABAA	∅	180	75	0
6	BABAB	A	214	41	0
7	AAAAAA	∅	0	50	205
7	AAAAAA	A	19	62	174
7	AAAAAA	B	0	50	205
7	AAAAAB	A	82	173	0
7	AAAABA	∅	35	0	220
7	AAAABA	A	0	84	171
7	AAABAA	A	0	255	0
7	AAABAB	A	0	0	255
7	ABABAA	A	0	0	255
7	BAAAAA	∅	22	233	0
7	BAAAAA	A	0	255	0
7	BAAAAA	B	0	255	0
7	BAABAA	A	0	255	0
7	BABABA	∅	207	48	0
7	BABABA	A	255	0	0
7	BABABA	B	255	0	0
8	AAAAAAA	∅	124	131	0
8	AAAAAAA	A	13	44	198
8	AAAAAAA	B	0	255	0
8	AAAAAAB	A	0	50	205
8	AAAAABA	∅	255	0	0
8	AAAAABA	A	0	255	0
8	AAAABAA	∅	0	84	171
8	AAABAAA	A	0	255	0
8	AAABABA	∅	0	0	255
8	ABABAAA	A	0	0	255
8	BAAAAAA	∅	0	255	0
8	BAAAAAA	A	0	255	0
8	BAAAAAB	A	0	255	0
8	BAABAAA	A	0	255	0
8	BABABAA	∅	255	0	0
8	BABABAB	A	255	0	0
9	AAAAAAAA	∅	0	127	128
9	AAAAAAAA	A	15	31	209
9	AAAAAAAB	A	0	255	0
9	AAAAAABA	∅	0	50	205
9	AAAAABAA	A	0	255	0
9	AAABAAAA	A	0	255	0
9	ABABAAAA	A	0	0	255
9	BAAAAAAA	∅	0	255	0
9	BAAAAAAA	A	0	255	0
9	BAAAAABA	A	0	255	0
9	BAABAAAA	B	0	255	0
9	BABABABA	∅	255	0	0
10	AAAAAAAAA	∅	0	84	171
10	AAAAAAAAA	A	25	17	213
10	AAAAAAAAA	B	0	36	219
10	AAAAAAABA	∅	0	255	0
10	AAAAAAABA	A	0	255	0
10	AAAAABAAA	A	0	255	0
10	AAABAAAAA	A	0	255	0
10	ABABAAAAA	∅	0	0	255
10	BAAAAAAAA	∅	0	255	0
10	BAAAAAAAA	A	0	255	0
10	BAAAAABAA	A	0	255	0
10	BAABAAAAB	A	0	255	0
11	AAAAAAAAAA	A	29	20	206
11	AAAAAAAAAA	B	0	0	255
11	AAAAAAAAAB	A	0	36	219
11	AAAAAAABAA	∅	0	255	0
11	AAAAABAAAA	∅	0	255	0
11	AAABAAAAAA	A	0	255	0
11	BAAAAAAAAA	A	0	255	0
11	BAAAAABAAA	A	0	255	0
11	BAABAAAABA	∅	0	255	0
12	AAAAAAAAAAA	∅	49	0	206
12	AAAAAAAAAAA	A	24	25	205
12	AAAAAAAAAAB	A	0	0	255
12	AAAAAAAAABA	∅	0	0	255
12	AAAAAAAAABA	A	0	255	0
12	AAABAAAAAAA	A	0	255	0
12	BAAAAAAAAAA	A	0	255	0
12	BAAAAABAAAA	A	0	255	0
13	AAAAAAAAAAAA	∅	0	0	255
13	AAAAAAAAAAAA	A	61	64	130
13	AAAAAAAAAAAA	B	0	0	255
13	AAAAAAAAAABA	∅	0	0	255
13	AAAAAAAAABAA	∅	0	255	0
13	AAABAAAAAAAA	A	0	255	0
13	BAAAAAAAAAAA	A	0	255	0
13	BAAAAABAAAAA	A	0	255	0
14	AAAAAAAAAAAAA	A	35	73	148
14	AAAAAAAAAAAAA	B	255	0	0
14	AAAAAAAAAAAAB	A	0	0	255
14	AAABAAAAAAAAA	A	0	255	0
14	BAAAAAAAAAAAA	A	0	255	0
14	BAAAAABAAAAAA	A	0	255	0
15	AAAAAAAAAAAAAA	∅	255	0	0
15	AAAAAAAAAAAAAA	A	0	84	171
15	AAAAAAAAAAAAAB	A	255	0	0
15	AAAAAAAAAAAABA	A	0	0	255
15	AAABAAAAAAAAAA	A	0	255	0
15	BAAAAAAAAAAAAA	A	0	255	0
15	BAAAAABAAAAAAA	A	0	255	0
16	AAAAAAAAAAAAAAA	∅	0	255	0
16	AAAAAAAAAAAAAAA	A	0	0	255
16	AAAAAAAAAAAAABA	∅	255	0	0
16	AAAAAAAAAAAABAA	∅	0	0	255
16	AAABAAAAAAAAAAA	A	0	255	0
16	BAAAAAAAAAAAAAA	A	0	255	0
16	BAAAAABAAAAAAAA	A	0	255	0
17	AAAAAAAAAAAAAAAA	A	0	0	255
17	AAABAAAAAAAAAAAA	A	0	255	0
17	BAAAAAAAAAAAAAAA	A	0	255	0
17	BAAAAABAAAAAAAAA	∅	0	255	0
18	AAAAAAAAAAAAAAAAA	A	0	0	255
18	AAABAAAAAAAAAAAAA	A	0	255	0
18	BAAAAAAAAAAAAAAAA	∅	0	255	0
18	BAAAAAAAAAAAAAAAA	A	0	255	0
19	AAAAAAAAAAAAAAAAAA	A	0	0	255
19	AAABAAAAAAAAAAAAAA	∅	0	255	0
19	BAAAAAAAAAAAAAAAAA	A	0	255	0
20	AAAAAAAAAAAAAAAAAAA	A	0	0	255
20	BAAAAAAAAAAAAAAAAAA	A	0	255	0
21	AAAAAAAAAAAAAAAAAAAA	∅	0	0	255
21	BAAAAAAAAAAAAAAAAAAA	A	0	255	0
22	BAAAAAAAAAAAAAAAAAAAA	B	0	255	0
23	BAAAAAAAAAAAAAAAAAAAAB	A	0	255	0
