# Supplementary material for: A primate grammar enabling incremental processing
Source: iScience. 2025 Mar 20;28(4):112229. doi: 10.1016/j.isci.2025.112229 (PMC12003008; doi:10.1016/j.isci.2025.112229)
Supplement: Data S1. Audio recordings of 3 sequence types, related to Figure 2 — File S1 is an audio recording of the “BA” sequence type, related to Figure S1; “BABABA” sequence shown here was given in response to a leopard growl. File S2 is an audio recording of the “A + BA” sequence type, related to Figure S2; “AAAAAAAAAABA” sequence shown here was given in response to eagle shrieks. File S3 is an audio recording of the “BA + A” sequence type, related to Figure S3; “BAAAAAAAA” sequence shown here was given in response to a falling tree sound. [file mmc4.zip]

Archive with 7 entries (6 files):
- Data S1/
- Data S1/File S1.mp3
- __MACOSX/Data S1/._File S1.mp3
- Data S1/File S3.mp3
- __MACOSX/Data S1/._File S3.mp3
- Data S1/File S2.mp3
- __MACOSX/Data S1/._File S2.mp3
